# Supplementary material for: Postoperative Adjuvant Treatment Strategy for Locally Advanced Rectal Cancer after Neoadjuvant Treatment
Source: Biomed Res Int. 2021 Mar 28;2021:8852699. doi: 10.1155/2021/8852699 (PMC8319733; doi:10.1155/2021/8852699)
Supplement: Supplementary Materials — Supplementary File 1: PRISMA checklist. Supplementary File 2: detailed search strategy and result for each database. [file 8852699.f1.zip]

Archive with 3 entries (2 files):
- 8852699.f1/Supplementary File 1 (1).doc
- 8852699.f1/Supplementary File 2.docx
- 8852699.f1/
